# Supplementary material for: Identification of NHXs in Gossypium species and the positive role of GhNHX1 in salt tolerance
Source: BMC Plant Biol. 2020 Apr 8;20:147. doi: 10.1186/s12870-020-02345-z (PMC7140369; doi:10.1186/s12870-020-02345-z)
Supplement: Supplementary file 1 — Additional file 1: Table S1. Summary of NHXs of G. hirsutum, G. arboreum, and G. raimondii. [file 12870_2020_2345_MOESM1_ESM.xlsx]

## Sheet: Sheet1
	Table S1. Summary of NHXs of G. hirsutum, G. arboreum, and G. raimondii
	S.No	Donor plant	Accession number	Nucleotide length (bp)	AA	pI	Mw (kD)
	1	G. arboreum	Ga10585	1626	541	8.97	59.7213
	2	G. arboreum	Ga36304	1716	571	8.62	63.1231
	3	G. arboreum	Ga15584	1563	520	5.42	57.4993
	4	G. arboreum	Ga21983	1854	617	9.03	68.5276
	5	G. arboreum	Ga21307	1695	564	6.07	61.9935
	6	G. arboreum	Ga21487	1845	614	8.09	68.1053
	7	G. arboreum	Ga06584	1527	508	7.19	57.0812
	8	G. arboreum	Ga30397	1362	453	6.23	49.5354
	9	G. arboreum	Ga20071	1404	467	6.22	51.8183
	10	G. arboreum	Ga30095	1608	535	8.67	59.0633
	11	G. arboreum	Ga34449	3582	1193	6.72	132.838
	12	G. arboreum	Ga23660	1407	468	8.15	51.6586
	13	G. raimondii	Gr10024929	1527	508	8.13	57.0873
	14	G. raimondii	Gr10021256	1626	541	9.01	59.7293
	15	G. raimondii	Gr10022265	1437	478	5.24	52.4255
	16	G. raimondii	Gr10039956	1680	559	7.7	61.7265
	17	G. raimondii	Gr10038122	1578	525	8.88	58.1444
	18	G. raimondii	Gr10009549	1629	542	8.43	60.0163
	19	G. raimondii	Gr10017049	1605	534	6.31	58.8827
	20	G. raimondii	Gr10024024	1605	534	9.01	59.003
	21	G. raimondii	Gr10009121	1491	496	9.09	54.9236
	22	G. raimondii	Gr10007412	1119	372	6.66	40.6786
	23	G. raimondii	Gr10008967	3399	1132	6.1	125.961
	24	G. raimondii	Gr10008008	1623	540	8.76	60.1944
	25	G. hirsutum	GhA01G0243	1485	494	6.05	54.289
	26	G. hirsutum	GhA01G0668	1527	508	7.18	56.9771
	27	G. hirsutum	GhA02G0452	1608	535	8.67	59.0493
	28	G. hirsutum	GhA03G0996	3549	1182	6.5	131.437
	29	G. hirsutum	GhA06G1595	1563	520	5.5	57.1882
	30	G. hirsutum	GhA08G1939	1077	358	8.69	40.0256
	31	G. hirsutum	GhA09G0594	2118	705	7.28	78.837
	32	G. hirsutum	GhA09G2046	1626	541	8.97	59.7213
	33	G. hirsutum	GhA11G2132	1632	543	7.2	60.0895
	34	G. hirsutum	GhA11G2380	1623	540	6.75	59.5865
	35	G. hirsutum	GhA12G0061	1284	427	8.99	47.0392
	36	G. hirsutum	GhA13G0819	1626	541	8.63	59.7179
	37	G. hirsutum	GhD01G0241	636	211	5.05	22.95
	38	G. hirsutum	GhD01G0688	1527	508	7.19	57.0372
	39	G. hirsutum	GhD02G0504	1608	535	8.47	59.1514
	40	G. hirsutum	GhD02G1385	3555	1184	6.64	132.242
	41	G. hirsutum	GhD06G1949	1407	468	5.47	51.5885
	42	G. hirsutum	GhD08G2308	1656	551	8.33	61.5531
	43	G. hirsutum	GhD09G0593	1605	534	7.68	59.3295
	44	G. hirsutum	GhD09G2252	1626	541	9.01	59.7052
	45	G. hirsutum	GhD11G2440	1341	548	6.83	60.3357
	46	G. hirsutum	GhD11G2695	1605	534	6.31	58.85
	47	G. hirsutum	GhD13G1064	1530	509	9.14	56.182
