# Supplementary material for: Identification of NHXs in Gossypium species and the positive role of GhNHX1 in salt tolerance
Source: BMC Plant Biol. 2020 Apr 8;20:147. doi: 10.1186/s12870-020-02345-z (PMC7140369; doi:10.1186/s12870-020-02345-z)
Supplement: Supplementary file 2 — Additional file 2: Table S2. NHX proteins used for the phylogenetic analysis. [file 12870_2020_2345_MOESM2_ESM.xlsx]

## Sheet: Sheet1
	Table S2. NHX proteins used for phylogenetic analysis
	Accession	Protein sequence
	Ga10585	MAIGILSTLLAKSETILGSGHSSVVSMNLFVALLCGCIVIGHLLEESRWMNESITALAIGLCTGIVILLTTGGKSSHLLVFSEDLFFNYLLPPIIFNAGFQVKKKQFFRNFMTIMLFGAVGTLISFAIISLGAIHFFKKMSIGNLKIGDYLAIGAIFSATDSVCTLQVLNQDDTPLLYSLVFGEGVVNDATAVVLFKAIQSFDLPHINTTIALQFVGNFLYLFISSTLLGVLAGLLSAYIIKKLYFGRHSTDREVALMILMAYLSYMLAEFFYLSAILTVFFCGIVMSHYTWHNVTESSRVTTKHAFATLSFVAEIFIFLYVGMDALDIEKWRVVSDSPGKSVGVSAILLGLILVGRAAFVFPLSSISNLTKKAPCDKIDFKQQVTIWWAGLMRGAVSM…
	Ga36304	MISSALANSETILASDHGSIVSINLFVALLCGCIVIGHLLEENRWMNESITALAIVVCTGVIILLTTGGKSSRLLVFSEDLFFIYLLPPIIFNAGFQVKKKQFFRNFLTIMLFGAVGTLISFCVISIGMFNGLITLLCTSKKKNKVLEILPSINLSSYCKLGAIHFFKKMNIGDLTLGDYLAIGAIFSATDSVCTLQVLNQDETPLLYSLVFGEGVVNDATSVVLFNAIQTFDISHIDSTMALQYIGNFLYLFILSTLLGVLAGLLSAYIIRKLYFGRHSTDREVALMMLMAYLSYMLAELFSFSAILTVFFCGIVMSHYTWHNVTESSRVTTKHAFATLSFVSEIFIFLYVGMDALDIEKWRVISDSPGTSVGVSGILLGLILVGRAAFVFPLSFISN…
	Ga15584	MDNSTAEKGSPGQEQQAAGVGILLQIMMLVLSFVVGHVLRRHKFYYLPEASASLLIGLIVGGLANISDTERSIRAWFNFHEEFFFLFLLPPIILYPRFSLSPKPFFSNFGAIVTFAIFGTFIASVVTGVLVYLGGLMYLMYKLPFVECLMFGALISATDPVTVLSIFQELGTDMNLYALVFGESVLNDAMAISLYRTMSVVRSNDPSGQNFFMVIVRFLETFVGSMSAGVGVGFTSALISFLNLFKYAGLDIDNLQNLECCLFVLFPYFSYMLAEGLGLSGIVSILFTGIVMKHYTFSNLSENSQRFVSDFFHLISSLAETFIFIYMGFDIAMEKHSWSHLFIAIARAVNVFSCAYLINLVRPAHRQIPSKHQKALCYSGLRGAMAFALALQSVHDLEE…
	Ga21983	MVASQLAAVLSKLQTLYSDHASVVSMNLFVALLCASIVIGHLLEENRWMNESITALAIGLCTGVVILLTSGGKSSRLLVFSEDLFFIYLLPPIIFNAGYSMGTFFFLAVRVKYGMCPRFCSIYSKFSVKKKQFFRNFITIMLFGAVGTLISWSIISFGTFYNFMDTVDTYVQFPKGSVRGWLGLLMYILIFLRLILVVIATLILQTGVIKFFKEMDIGSLEIGDFLAIGAIFAATDSVCTLQVLNQDETPLLYSLVFGEGVVNDATSVVLFNAIQSFDLTNTNHRIALEFIGSFLYLFLASTLLGVAVGLVSAYIIKTLYFGRHSTDREFALMMLMAYLSYIMAELFYLSGILTVFFCGIVMSHYTWHNVTESSRITSKHAFATLSFVCETFIFLHVGM…
	Ga21307	MSHLSTLQSSSDFLSTTTIIALTIFFSLLCACIIIGHLLEENRWANESITALLLGLCAGAVVLLASKGNSSKILVFSEDLFFLYLLPPIIFNAGFQVKKKQFFKNFTIILMFGIFGTVISFCLISVGAFLLFNRIGVTSLNTQDYLGDITIPIVLHAACIFDCPELTLSVPLAAVGAILSATDTVCTLQVLSQDETPFLYSVIFGEGVVNDATSIVLFNAVQSLDFNNIDAMISLKLLGIFLYLFFTSTILGVVAGLLSAFIIKTLYFGRHSTDREVALMMIMAYLSYMLAELLNLSGILTVFFCGILMSHYTWHNVTQSSRITTKHAFATMSFIAETFIFLYVGMDALDIDKWKASSASAGTFIAVSSTLFALVLVGRAAFVFPLANFINCIRRRDGS…
	Ga21487	MVAPQLAAVFTKLQTLSTSDHASVVSMNIFVALLCACIVIGHLLEENRWMNESITALIIGVFTGVIILLTSGGKSSHLLVFSEDLFFIYLLPPIIFNAGVIMMAAFIFCFPKAFLISAFSARFQVKKKQFFRNFITIMLFGAVGTLISCTIISLGISNDLMETIYSSADALYFIFLPGSVRCRLNLLMYVFVLPRLIFPVVTGVINFFKEMDIGSLDIGDFLAIGAIFAATDSVCTLQVLNQDETPLLYSLVFGEGVVNDATSVVLFNAIQSFDLVNTSPRILLEFIGSFLYLFLASTMLGVIVGLVSAYIIKKLYFGRHSTDREFALMMLMAYLSYIMAELFYLSGILTVFFCGIVMSHYTWHNVTESSRVTTKHAFATLSFVAETFLFLYVGMDALD…
	Ga06584	MFEFVRNLAHEHEQVVPISVFVAILCLCLVIGHLLEENRWVNESITAILIGGIAGTVILFLNKGKSSHILRFSEELFFIYLLPPIIFNAGFQVKKKQFFQNFITIMLFGVIGVFISTSIITAGSWWLFPKLGFFGLTAREYLAVGTIFSSTDTVCTLQVLHQDENPLLYSLVFGEGVVNDATSVVLFNAIQKIDVSRINSRTSFQLIGDFIYLFSTSTALGVTFGLVTAYSLKTLYFGRHSTVRELAIMVLMAYLSYMLAELLDLSGILTVFFCGILMSHYAWHIFAMMSFVAETFIFLYVGMDALDMEKWKMTRLSVGTLMASFGTLVFLILVGRAAFVFPLSAFSNYLNKHPDRSKPLTFRHQVVIWWAGLMRGAVSIALAFKQFTFSGVTWDPVNA…
	Ga30397	MGISPAESGSPEKEQQAAGVGILLQIMMLVLSFVLGHVLRRHKFYYLPEASASLLIGFSLSAKPFFSNFGAIVTFAILGTFIASVVTGVLVYIGGRMYLMYGLPFVECLMFGALISATDPVTVLSIFQELGTDTNLYALVFGESVLNDAMAISLYRTMSIVRKHASSAQNFFMVIFRFLETFVGSMSAVMKTPCLSRYMLAEGLGLSGIVSILFTAIVMKHYSYSNLSENSQQFVSDFFHLISSLAETFTFIYMGFDIAMEKHSWSHLGFIFFSIVSLAANVFSCAYLVNLVRPVNRQIPLKHQKALWYSGLRGAMAFALALQSVHDLPEGRGQIIFTATTAIVVLSVLLIGGSTGTMLEALHVVGDGHDSHLGESFDVNNGYVAPSFKEDGTSGNGIK…
	Ga20071	MVASPLAVVFSKLQTLFTSDHASVVSLNLFVALLCACIVIGHLLEENRWMNESITALVIWLDVNESLMLQTGATYMFKEMDIGSLDIGDFLAIGAIFPATDSVCTLQVLHQDETPLLYSLVFGEGVVNDATSVVLFNAIQSFDLSDINFRIALKSIGKFFYLFSASTMLGVFVGLASAYIIKTLYFGRHSTDREFALMMLMAYLSYILAELFYLSGILTVFFCGIVMSHYTWHNVTESSRVTTKHTFATLSFVAETFIFLYVGMDALDISTWRVNDRPRTSLMVSSILLALVMAGRAAFIIIWWAGLMRGAVSMALAYKQFSRSGQTELRKNAVMITSTITVVLFSTVVFGIMTKPLIRVLLPHPKITTSMLSEASTPKSSTIPFLGSADNSFDDNLGA…
	Ga30095	MAIGILSSLLASDHSSIVSMNLFVALLCGCIVIGHLLEESRWMNESITALVIGVCTGVVILLTTGGKSSHLLVFSEDLFFIYLLPPIIFNAGFQVKKKQFFRNFITIMLFGAVGTLISFGIISAGAIQFFKELHIGDLQIGDYLAIGAIFSATDSVCTLQVLNQDETPLLYSLVFGEGVVNDATSVVLFNAIQSFDLTHINSTIALKFVGNFFYLFISSTLLGVVTGLLSAFIIKKLYFGRHSTDREVALMILMAYLSYMLAELFYLSGILTVFFCGIVMSHYTWHNVTESSRVTTKHAFATLSFVAEIFIFLYVGMDALDIEKWRVISDSPGKSVGVSSILLGLILVGRAAFVFPLSFISNLTKKAPHEKIEFKQQVTIWWAGLMRGAVSMALAYNQF…
	Ga34449	MEEVKEYLYVLPSRMLEEISSSESEPVDAVIFVGISLVLGIASRHLLRGTRVPYTVALLIIGLGLGSLEYGTSHKLGRIGDGIRLWNNIDPDLLLAVFLPALLFESAFSMEVHQIKRCMAQMVLLAGPGVIISTFCLGFALKITFPYEWNWKTSLLLGGLLSATDPVAVVALLKELGASKKLSTIIEGESLMNDGTAIVVYQLFFKMVNGESFSWDAIIGFLAKVALGAVGLGIAFGIASVLWLGFIFNDTVIEITLTVAVSYVVYFTGQEGIEVSGVLAVMTLGMFYAAVAKTAFKGDGQQSLHHFWEMVAYIANTLIFILSGVVIAEGILGNDKIFQNNGNSWGYLILLYIFVQVSRCIVVGVLYPFLRYFGYGLDLKEAAILIWSGLRGAVALSLS…
	Ga23660	MALEPDQTSVDSITLFVALLCSCIVIGHLLEKNRWFNESITALAIGLCSGIIILLTTEGKRSHILVFNEELFFIYLLPPIIFNAGFQVKKKQFFRNFAMIILFGAVGTLISFVIVSIGTMQLFKKLDIGFLDIGDYLALGAIFSATDSVCTLQVLNQDETPLLYSIVFGEGVVNDATHSTDREVALMILMAYLSYMMAELFNLSSILTVFFCGIVMSHYTWHNVTESSRITTKHAFATLSFISEIFIFLYVGMDALDIEKWKVVSKSPGTSAGVSSILLGLVLVGRAASVFPLSFISNLFKRSESDKFTLKQQVTIWWAGLMRGSVSVALAYNQFTRSGHTQLRGNSIMITSTITVVLFSTVVFGLMTKPLIRLLLPSKHLCGGVSSGSFDSFPSKLMT…
	Gr10024929	MFEFVRNLAHQHEQVVPISVFVAILCLCLVIGHLLEENRWVNESITAILIGGMAGTVILFLNKGKSSHILRFSEELFFIYLLPPIIFNAGFQVKKKQFFQNFITIMLFGVIGVFISTSIITAGSWWLFPKLGFFGLTAREYLAVGTIFSSTDTVCTLQVLRQDENPLLYSLVFGEGVVNDATSVVLFNAIQKIDVSRINSRTSLQLIGDFIYLFSTSTALGVTFGLVTAYSLKTLYFGRHSTVRELAIMVLMAYLSYMLAELLDLSGILTVFFCGILMSHYAWHIFAMMSFVAETFIFLYVGMDALDMEKWKMTRLSVGTLMASFGTLVFLILVGRAAFVFPLSAFSNYLNKHPDRSKPLTFRHQVVIWWAGLMRGAVSIALAFKQFTFSGVTWDPVNA…
	Gr10021256	MAIGILSTLLAKPETILGSGHSSVVSMNLFVALLCGCIVIGHLLEESRWMNESITALAIGLCTGIVILLTTGGKSSHLLVFSEDLFFNYLLPPIIFNAGFQVKKKQFFRNFMTIMLFGAVGTLISFAIISLGAIHFFKKMSIGNLKIGDYLAIGAIFSATDSVCTLQVLNQDDTPLLYSLVFGEGVVNDATAVVLFKAIQSFDLPHINTTIALQFVGNFLYLFISSTLLGVLAGLLSAYIIKKLYFGRHSTDREVALMILMAYLSYMLAEFFYLSAILTVFFCGIVMSHYTWHNVTESSRVTTKHAFATLSFVAEIFIFLYVGMDALDIEKWRVVSDSPGKSVGVSAILLGLILVGRAAFVFPLSSISNLTKKATSDKIDFKQQVTIWWAGLMRGAVSM…
	Gr10022265	MDNSTAEKGSPGQEQQAAGVGILLQIMMLVLSFVVGHVLRRHKFYYLPEASASLLIGFSLSPKPFFSNFGAIVTFAIFGTFIASVVTGVLVYLGGLMYLMYKLPFVECLMFGALISATDPVTVLSIFQELGTDMNLYALVFGESVLNDAMAISLYRTMSVVRSNDPSGQNFFMVIVRFLETFVGSMSAGVGVGFTSALISFLNLFKYAGLDIDNLQNLECCLFVLFPYFSYMLAEGLGLSGIVSILFTGIVMKHYTFSNLSENSQHFVSDFFHLISSLAETFIFIYMGFDIAMEKHSWSHVGFIFFSIVSLAVNVFSCAYLINLVRPAHRQIPSKHQKALCYSGLRGAMAFALALQSVHDLQEGHGQIIFTATTAIVVLTVLLIGGSTGTMLEALQVVG…
	Gr10039956	MVAPHLAAVFTKLQTLSTSDYASVVSMNIFVALLCACIVIGHLLEENRWMNESITALIIGVFTGVIILLTSGGKSSHLLVFSEDLFFIYLLPPIIFNAGFQVKKKQFFRNFITIMLFGAVGTLISCTIISLGVINFFKEMDIGSLDIGDFLAIGAIFAATDSVCTLQVLNQDETPLLYSLVFGEGVVNDATSVVLFNAIQSFDLVNTSPRILLEFIGSFLYLFLASTMLGVIVGLVSAYIIKKLYFGRHSTDREFALMMLMAYLSYIMAELFYLSGILTVFFCGIVMSHYTWHNVTESSRVTTKHAFATLSFVAETFLFLYVGMDALDMEKWRFVSDSPGTSVAVSAVLMGLVMVGRAAFVFPLSFLSNLAKKSASEKISFREQIIIWWAGLMRGAVSM…
	Gr10038122	MALDPDQTSVDSITLFVALLCSCIVIGHLLEKNRWFNESITALAIGLCSGIIILLTTEGKRSHILVFNEELFFIYLLPPIIFNAGFQVKKKQFFRNFAMIILFGAVGTLISFVIVSIGTMQLFKKLDIGFLDIGDYLAIGAIFSATDSVCTLQVLNQDETPLLYSIVFGEGVVNDATSIVLFNAIQKFDLSHITSRIFIEFIGNFLYFFITSTLLGVGVGLISAYIIKKLYIGRHSTDREVALMILMAYLSYMMAELFNLSSILTVFFCGIVMSHYTWHNVTESSRITTKHAFATLSFISEIFIFLYVGMDALDIEKWKIVSKSPGTSAGVSSILLGLVLVGRAASVFPLSFISNLFKRSESDKFTLKQQVTIWWAGLMRGSVSVALAYNQFTRSGHTQ…
	Gr10009549	MTIGIISFALANSETTFASDHAPIVSINLFVALLCGCIVIGHLLEENRWMNESITALAIGVCTGVIILLTTGGKSSRLLVFSEDLFFIYLLPPIIFNAGFQVKKKQFFRNFMTIMLFGAVGTLISFCVISIGAIHFFKKMNIGDLTLGDYLAIGAIFSATDSVCTLQVLNQDETPLLYSLVFGEGVVNDATSVVLFNAIQTFDLSHINSTMALQYIGNFLYLFILSTLLGVLAGLLSAYIIRKLYFGRHSTDREVALMMLMAYLSYMLAELFSFSAILTVFFCGIVMSHYTWHNVTESSRVTTKHAFATLSFVSEIFIFLYVGMDALDIEKWRVISDSPGTLVGVSGILLGLILVGRAAFVFPLSFISNLTRKAPHEKVDFKQQVTVWWAGLMRGAVSM…
	Gr10017049	MSHLSTLQSSSDFLSTTTIIALTIFFSLLCACIIIGHLLEENRWANESITALLLGLCAGAVVLLASKGNSSKILVFSEDLFFLYLLPPIIFNAGFQVKKKQFFKNFTIILMFGIFGTVISFCLISVGAFLLFNRIGVTSLNTQDYLAVGAILSATDTVCTLQVLSQDETPFLYSVIFGEGVVNDATSIVLFNAVQSLDFNNIDAMISLKLLGTFLYLFFTSTILGVVAGLLSAFIIKTLYFGRHSTDREVALMMIMAYLSYMLAELLNLSGILTVFFCGIVMSHYTWHNVTQSSRITTKHAFATMSFIAETFIFLYVGMDALDIDKWKASSASAGTFIAVSSTLFALVLVGRAAFVYPLANFINCIRKRDGSNIAFRKQFIMWWAGLMRGAVTIALSYN…
	Gr10024024	MVASQLAAVLSKLQTLYSDHASVVSMNLFVALLCASIVIGHLLEENRWMNESITALAIGLCTGVVILLTSGGKSSRLLVFSEDLFFIYLLPPIIFNAGFSVKKKQFFRNFITIMLFGAVAKGSVRGWLGVIKFFKEMDIGSLEIGDFLAIGAIFAATDSVLNQDETPLLYSLVFGEGVVNDATSVVLFNAIQSFDLTNTNHRIALEFIGSFLYLFLASTLLGVAVGLVSAYIIKTLYFGRHSTDREFALMMLMAYLSYIMAELFYLSGILTVFFCGIVMSHYTWHNVTESSRITSKHAFATLSFVCETFIFLHVGMDALDIETWKFVNDRPGTSIIVSSVLLALVMAGRAAFVFPLSFLSNLAHKSANEKISFRQQIIIWWAGLMRGAVSMALAYNQFT…
	Gr10009121	MNLFVALLCGCIVIGHLLEESRWMNESITALVIGVCTGVVILLTTGGKSSHLLVFSEDLFFIYLLPPIIFNAGFQVKKKQFFRNFMTIMLFGAVGTLISFGIISAAIGAIFSATDSVCTLQVLNQDETPLLYSLVFGEGVVNDATSVVLFNAIQSFDLTHINSTIALKFVGNFFYLFISSTLLGVVTGLLSAFIIKKLYFGRHSTDREVALMILMAYLSYMLAELFYLSGILTVFFCGIVMSHYTWHNVTESSRVTTKHAFATLSFVAEIFIFLYVGMDALDIEKWRVISDSPGKSVGVSSILLGLILVGRAAFVFPLSFISNLTKKAPHEKIEFKQQVTIWWAGLMRGAVSMALAYNQFTSLGHTQVRGNAMMITSTITVVLFSTVVFGLMTKPLVRI…
	Gr10007412	MGISPAESGSPEKEQQAAGVGILLQIMMLVLSFVLGHVLRRHKFYYLPEASASLLIGFSLSAKPFFSNFGAIVTFAILGTFIASVVTGVLVYLGGRMYIMYGLPFVECLMFGALISATDPVTVLSIFQELGTDTNLYALVFGESVLNDAMAISLYRTMSIVRKHASSAQNFFMVIFRFLETFVGSMSAVMKTSCLSRYMLAEGLGLSGILSILFTAIVMKHYSYSNLSENSQQFVSDFFHLISSLAETFTFIYMGFDIAMEKHSWSHLGAANVFSCAYLVNLVRPVHRQIPLKHQKALWYSGLRGAMAFALALQSVHDLPEGRGQIIFTATTAIVVLSVLLIGGSTGTMLEALHVIGDSHDGHLGEVSFNRF
	Gr10008967	MEEVKEYLYVLPSRMLEEISSGESEPVDAVIFVGISLVLGIASRHLLRGTRVPYTVALLIIGLGLGSLVVPGSYLLNVNVIDPCFAEYGTSHKLGRIGDGIRLWNNIDPDLLLAVFLPALLFESAFSMEVHQIKRCMAQMVLLAGPGVIISTFCLGFALKITFPYEWNWKTSLLLGGLLSATDPVAVVALLKELGASKKLSTIIEGESLMNDGTAIVVYQLFFKMVNGESFSWDAIVGFLAKVALGAVGLGIAFGIASVLWLGFIFNDTVIEITLTVAVSYVVYFTGQEGIEVSGVLAVMTLGMFYAAFAKTAFKGDGQQSLHHFWEMVAYIANTLIFILSGVVIAEGILGNDKIFQNNGTAHFWLVNLEENGFPFYLFKIKSRSSGGSFNLSSETGSL…
	Gr10008008	MVASQLAVVFSKLQTLFTSDHASVVSLNLFVALLCACIVIGHLLEENRWMNESITALVIGLCTGVIILWRSGGKSSRLLVFSEDLFFIYLLPPIIFNAGFKVKKKQFFRNFITIMMFGAIGATYMFKEMDIGSLDIGDFLAIGAIFAATDSVCTLQVLHQDETPLLYSLVFGEGVVNDATSIVLFNAIQSFDLSDINFRIALKSIGKFFYLFSASTMLGVFVGLASAYIIKTLYFGRHSTDREFALMMLMAYLSYILAELFYLSGILTVFFCGIVMSHYTWHNVTESSRVTTKHTFATLSFVAETFIFLYVGMDALDISTWRVNDRPRTSLMVSSILLALVMAGRAAFVFPLSYLANLSNKSSSENISFREQIIIWWAGLMRGAVSMALAYKKFSRLGQ…
	GhA01G0243	MGISPAESGSPEKEQQAAGVGILLQIMMLVLSFVLGHVLRRHKFYYLPEASASLLIGLIVGGLANISNTETSIRSFISFPIIVIIYIYCFKPFFSNFGAIVTFAILGTFIASVVTGVLVYLGGRMYLMYGLPFVECLMFGALISATDPVTVLSIFQELGTDTNLYALVFGESVLNDAMAISLYRTMSIVRKHASSAQNFFMVIFRFLETFVGSMSAGSLQNLECCLFVLFPYFSYMLAEGLGLSGIVSILFTAIVMKHYSYSNLSENSQQFVSDFFHLISSLAETFTFIYMGFDIAMEKHSWSHLGFIFFSIIFIVVARAANVFSCAYLVNLVRPVHRQIPLKHQKALWYSGLRGAMAFALALQSVHDLPEGRGQIIFTATTAIVVLSVLLIGGSTGTM…
	GhA01G0668	MFEFVRNLAHEHEQVVPISVFVAILCLCLVIGHLLEENRWVNESITAILIGGIAGTVILFLNKGKSSHILRFSEELFFIYLLPPIIFNAGFQVKKKQFFQNFITIMLFGVIGVFISTSIITAGSWWLFPKLGFFGLTAREYLAVGTIFSSTDTVCTLQVLHQDENPLLYSLVFGEGVVNDATSVVLFNAIQKIDVSRINSRTSFQLIGDFIYLFSTSTALGVTFGLVTAYSLKTLYFGRHSTVRELAIMVLMAYLSYMLAELLDLSGILTVFFCGILMSHYAWHIFAMMSFVAETFIFLYVGMDALDMEKWKMTRLSVGTLMASFGTLVFLILVGRAAFVFPLSAFSNCLNKHPDRSKPLTFRHQVVIWWAGLMRGAVSIALAFKQFTFSGVTWDPVNA…
	GhA02G0452	MAIGILSSLLASDHSSIVSMNLFVALLCGCIVIGHLLEESRWMNESITALVIGVCTGVVILLTTGGKSSHLLVFSEDLFFIYLLPPIIFNAGFQVKKKQFFRNFITIMLFGAVGTLISFGIISAGAIQFFKELHIGDLQIGDYLAIGAIFSATDSVCTLQVLNQDETPLLYSLVFGEGVVNDATSVVLFNAIQSFDLTHINSTIALKFVGNFFYLFISSTLLGVVTGLLSAFIIKKLYFGRHSTDREVALMILMAYLSYMLAELFYLSGILTVFFCGIVMSHYTWHNVTESSRVTTKHAFATLSFVAEIFIFLYVGMDALDIEKWRVISDSPGKSVGVSSILLGLILVGRAGFVFPLSFISNLTKKAPHEKIEFKQQVTIWWAGLMRGAVSMALAYNQF…
	GhA03G0996	MEEVKEYLYVLPSRMLEEISSSESEPVDAVIFVGISLVLGIASRHLLRGTRVPYTVALLIIGLGLGSLEYGTSHKLGRIGDGIRLWNNIDPDLLLAVFLPALLFESAFSMEVHQIKRCMAQMVLLAGPGVIISTFCLGFALKITFPYEWNWKTSLLLGGLLSATDPVAVVALLKELGASKKLSTIIEGESLMNDGTAIVVYQLFFKMVNGESFSWDAIIGFLAKVALGAVGLGIAFGIASVLWLGFIFNDTVIEITLTVAVSYVVYFTGQEGIEVSGVLAVMTLGMFYAAVAKTAFKGDGQQSLHHFWEMVAYIANTLIFILSGVVIAEGILGNDKIFQNNGNSWGYLILLYIFVQVSRCIVVGVLYPFLRYFGYGLDLKEAAILIWSGLRGAVALSLS…
	GhA06G1595	MDNSTAEKGSPGQEQQAAGVGILLQIMMLVLSFVVGHVLRRHKFYYLPEASASLLIGLIVGGLANISDTERSIRFSISLFFLLVVMISISSQFSISIKPFFSNFGAIVTFAIFGTFIASVVTGVLVYLGGLMYLMYKLPFVECLMFGALISATDPVTVLSIFQELGTDMNLYALVFGESVLNDAMAISLYRTMSVVRSNDPSGQNFFMVIVRFLETFVGSMSAGVGVGFTSALISFLVSLLYLYSILQNLECCLFVLFPYFSYMLAEGLGLSGIVSILFTGIVMKHYTFSNLSENSQRFVSDFFHLISSLAETFIFIYMGFDIAMEKHSWSHVGFIFFSILFIAIARAVNVFSCAYLINLVRPAHRQIPSKHQKALCYSGLRGAMAFALALQSVHDLEE…
	GhA08G1939	MLGVFVGLASAYIIKTLYFGRHSTDREFALMMLMAYLSYILAELFYLSGILTVFICGIVMSHYTWHNVTESSRVTTKHTFATLSFVAETFIFLYVGMDALDISTWRVNDRPRTSLMVSSILLALVMAGRAAFVFPLSYLANLSNKSPSENISFREQIIIWWAGLMRGAVSMALAYKQFSRSGQTELRKNAVMITSTITVVLFSTVDELLLYPETGLDQQPKILIFGDVTLTIFCVVSAIVFGIMTKSLIRVLLPHPKITTSMLSEASTPKSSTIPFLGSADNSFDDNLGAAHRPSSIRELLATPTHTVHRYWRKFDNAFMRLVFGGRGFVPFVPGSPTERSEHNLLHKESSESDVCNF
	GhA09G0594	MAGTYCIGPNLAQFPNPKQTIIPTPRAVALNCRTTFTRPASCTAPPHHVNEPKSKPDSTVRPVSIEDQARFANMQMQNKVLNSCKEFFKNRVRDEEIDDGDDDDDDFDEEEEEKNEVDMFFIRIFVNNNELRGYYEENHEKGCHQSRVGSMAWNSHFLTTGGIDGMIVNNDVRIRSHVVKTYRGHRQEVCGLKCRPDKHGRFKYIGGAGILESVQAQFGPVQGVCTGVIILLTTGGKSSRLLVFSEDLFFIYLLPPIIFNAGFQVKKKQFFRNFLTIMLFGAVGTLISFCVISIGAIHFFKKMNIGDLTLGDYLAIGAIFSATDSVCTLQVLNQDETPLLYSLVFGEGVVNDATSVVLFNAIQTFDISHIDSTMALQYIGNFLYLFILSTLLGVLAGLL…
	GhA09G2046	MAIGILSTLLAKSETILGSGHSSVVSMNLFVALLCGCIVIGHLLEESRWMNESITALAIGLCTGIVILLTTGGKSSHLLVFSEDLFFNYLLPPIIFNAGFQVKKKQFFRNFMTIMLFGAVGTLISFAIISLGAIHFFKKMSIGNLKIGDYLAIGAIFSATDSVCTLQVLNQDDTPLLYSLVFGEGVVNDATAVVLFKAIQSFDLPHINTTIALQFVGNFLYLFISSTLLGVLAGLLSAYIIKKLYFGRHSTDREVALMILMAYLSYMLAEFFYLSAILTVFFCGIVMSHYTWHNVTESSRVTTKHAFATLSFVAEIFIFLYVGMDALDIEKWRVVSDSPGKSVGVSAILLGLILVGRAAFVFPLSSISNLTKKAPCDKIDFKQQVTIWWAGLMRGAVSM…
	GhA11G2132	MVAPQLAAVFTKLQTLSTSDHASVVSMNIFVALLCACIVIGHLLEENRWMNESITALIIGVFTGVIILLTSGGKSSHLLVFSEDLFFIYLLPPIIFNAGFQVKKKQFFRNFITIMLFGAVGTLISCTIISLGVINFFKEMDIGSLDIGDFLAIGAIFAATDSVCTLQVLNQDETPLLYSLVFGEGVVNDATSVVLFNAIQSFDLVNTSPRILLEFIGSFLYLFLASTMLGVIVGLVSAYIIKKLYFGRHSTDREFALMMLMAYLSYIMAELFYLSGILTVFFCGIVMSHYTWHNVTESSRVTTKHAFATLSFVAETFLFLYVGMDALDMEKWRFVSDSPGTSVAVSAVLMGLVMVGRAAFVFPLSFLSNLAKKSTSEKISFREQIIIWWAGLMRGAVSM…
	GhA11G2380	MSHLSTLQSSSDFLSTTTIIALTIFFSLLCACIIIGHLLEENRWANESITALLLGLCAGAVVLLASEGNSSKILVFSEDLFFLYLLPPIIFNAGFQVKKKQFFKNFTIILMFGIFGTVISFCLISVGAFLLFNRIGVTSLNTQDYLAVGAILSATDTVCTLQVLSQDETPFLYSVIFGEGVVNDATSIVLFNAVQSLDFNNIDAMISLKLLGIFLYLFFTSTILGVVAGLLSAFIIKTLYFGRHSTDREVALMMIMAYLSYMLAELLNLSGILTVFFCGILMSHYTWHNVTQSSRITTKHAFATMSFIAETFIFLYVGMDALDIDKWKASSASAGTFIAVSSTLFALVLVGRAAFVFPLANFINCIRRRDGSNIAFRKQFIMWWAGLMRGAVTIALSYN…
	GhA12G0061	MIILFGAVGTLISFVIVSIGTMQLFKKLDIGFLDIGDYLALGAIFSATDSVCTLQVLNQDETPLLYSIVFGEGVVNDATSIVLFNAIQKFDLSHITSRIFIEFIGNFLYFFITSTLLGVGVGLISAYIIKKLYIGRHSTDREVALMILMAYLSYMMAELFNLSSILTVFFCGIVMSHYTWHNVTESSRITTKHAFATLSFISEIFIFLYVGMDALDIEKWKVVSKSPGTSAGVSSILLGLVLVGRAASVFPLSFISNLFKRSESDKFTLKQQVTIWWAGLMRGSVSVALAYNQFTRSGHTQLRGNSIMITSTITVVLFSTVVFGLMTKPLIRLLLPSKHLCGGVSSGSFDSFPSKLMTDLPLIANGDAEVGGNNIPRPTSLRMLLATPTRTVHYYWRKF…
	GhA13G0819	MVASQLAAVLSKLQTLYSDHASVVSMNLFVALLCASIVIGHLLEENRWMNESITALAIGLCTGVVILLTSGGKSSRLLVFSEDLFFIYLLPPIIFNAGFSVKKKQFFRNFITIMLFGAVGTLISWSIISFGVIKFFKEMDIGSLEIGDFLAIGAIFAATDSVCTLQVLNQDETPLLYSLVFGEGVVNDATSVVLFNAIQSFDLTNTNHRIALEFIGSFLYLFLASTLLGVAVGLVSAYIIKTLYFGRHSTDREFALMMLMAYLSYIMAELFYLSGILTVFFCGIVMSHYTWHNVTESSRITSKHAFATLSFVCETFIFLHVGMDALDIETWKFVNDRPGTSIIVSSVLLALVMAGRAAFVFPLSFLSNLAHKSANEKISFRQQIIIWWAGLMRGAVSMA…
	GhD01G0688	MFEFVRNLAHEHEQVVPISVFVAILCLCLVIGHLLEENRWVNESITAILIGGVAGTVILFLNKGKSSHILRFSEELFFIYLLPPIIFNAGFQVKKKQFFQNFITIMLFGVIGVFISTSIITAGSWWLFPKLGFFGLTAREYLAVGTIFSSTDTVCTLQVLHQDENPLLYSLVFGEGVVNDATSVVLFNAIQKIDVSRINSRTSLQLIGDFIYLFSTSTALGVTFGLVTAYSLKTLYFGRHSTVRELAIMVLMAYLSYMLAELLDLSGILTVFFCGILMSHYAWHIFAMMSFVAETFIFLYVGMDALDMEKWKMTRLSVGTLMASFGTLVFLILVGRAAFVFPLSAFSNYLNKHPDRSKPLTFRHQVVIWWAGLMRGAVSIALAFKQFTFSGVTWDPVNA…
	GhD02G0504	MAIGILNSLLASDHSSIVSMNLFVALLCGCIVIGHLLEESRWMNESITALVIGVCTGVVILLTTGGKSSHLLVFSEDLFFIYLLPPIIFNAGFQVKKKQFFRNFMTIMLFGAVGTLISFGIISAGAIQFFKELHIGDLQIGDYLAIGAIFSATDSVCTLQVLNQDETPLLYSLVFGEGVVNDATSVVLFNAIQSFDLTHINSTIALKFVGNFFYLFISSTLLGVVTGLLSAFIIKKLYFGRHSTDREVALMILMAYLSYMLAELFYLSGILTVFFCGIVMSHYTWHNVTESSRVTTKHAFATLSFVAEIFIFLYVGMDALDIEKWRVISDSPGKSVGVSSILLGLILVGRAGFVFPLSFISNLTKKAPHEKIEFKQQVTIWWAGLMRGAVSMALAYNQF…
	GhD02G1385	MEEVKEYLYVLPSRMLEEISSGESEPVDAVIFVGISLVLGIASRHLLRGTRVPYTVALLIIGLGLGSLEYGTSHKLGRIGDGIRLWNNIDPDLLLAVFLPALLFESAFSMEVHQIKRCMAQMVLLAGPGVIISTFCLGFALKITFPYEWNWKTSLLLGGLLSATDPVAVVALLKELGASKKLSTIIEGESLMNDGTAIVVYQLFFKMVNGESFSWDAIVGFLAKVALGAVGLGIAFGIASVLWLGFIFNDTVIEITLTVAVSYVVYFTGQEGIEVSGVLAVMTLGMFYAAFAKTAFKGDGQQSLHHFWYALFHNSHRFSLCLPNETTFGSWKNHKSVFVSGNSWGYLILLYIFVQVSRCIVVGVLYPFLRYFGYGLDLKEAAILIWSGLRGAVALSLSL…
	GhD06G1949	MDNSTAEKGSPGQEQQAAGVGILLQIMMLVLSFVVGHVLRRHKFYYLPEASASLLIGLIVGGLANISDTERSIRYLGGLMYLMYKLPFVECLMFGALISATDPVTVLSIFQELGTDMNLYALVFGESVLNDAMAISLYRTMSVVRSNDPSGQNFFMVIVRFLETFVGSMSAGVGVGFTSALISFLVSLLYLYSILQNLECCLFVLFPYFSYMLAEGLGLSGIVSILFTGIVMKHYTFSNLSENSQHFVSDFFHLISSLAETFIFIYMGFDIAMEKHSWSHVGFIFFSILFIAIARAVNVFSCAYLINLVRPAHRQIPSKHQKALCYSGLRGAMAFALALQSVHDLQEGHGQIIFTATTAIVVLTVLLIGGSTGTMLEALQVVGDGHDAHLGEGFEGNNG…
	GhD08G2308	MVASQLAVVFSKLQTLFTSDHASVVSLNLFVALLCACIVIGHLLEENRWMNESITALVIGLCTGVIILWRSGGKSSRLLVFSEDLFFIYLLPPIIFNAGFKVKKKQFFRNFITIMMFGAIGTLISCTVISLGATYMFKEMDFGSLDIGDFLGICPYSSISFQNCFLHVLHQDETPLLYSLVFGEGVVNDATSIVLFNAIQSFDLSDINFRIALKSIGKFFYLFSASTMLGVFVGLASAYIIKMLYFGRHSTDREFALMMLMAYLSYILAELFYLSGILTVFFCGIVMSHYTWHNVTESSRVTTKHTFATLSFVAETFIFLYVGMDALDISTWRVNDRPRTSLMVSSILLALVMAGRAAFVFPLSYLANLSNKSSSENISFREQIIIWWAGLMRGAVSMA…
	GhD09G0593	MTIGIISFALANSETTFASDHGPIVSINLFVALLCGCIVIGHLLEENRWMNESITALAIGVCTGVIILLTTGGKSSRLLVFSEDLFFIYLLPPIIFNAGFQVKKKQFFRNFMTIMLFGAVGTLISFCVISIGAIHFFQKMNIGDLTLGDYLAIGAIFSATDSVCTLQVLNQDETPLLYSLVFGEGVVNDATSVVLFNAIQTFDISHIDSTMALQYIGNFLYLFILSTLLGVLAGLLSAYIIRKLYFGRYSTDREVALMMLMAYLSYMLAELFSFSAILTVFFCGIVMSHYTWHNVTESSRVTTKHAFATLSFVSEIFIFLYVGMDALDIEKWRVISDSGILLGLILVGRAAFVFPLSVISNLTRKAPHEKVDFKQQVTVWWAGLMRGAVSMALAYNQFT…
	GhD09G2252	MAIGILSTLLAKSETILGSGHSSVVSMNLFVALLCGCIVIGHLLEESRWMNESITALAIGLCTGIVILLTTGGKSSHLLVFSEDLFFNYLLPPIIFNAGFQVKKKQFFRNFMTIMLFGAVGTLISFAIISLGAIHFFKKMSIGNLKIGDYLAIGAIFSATDSVCTLQVLNQDDTPLLYSLVFGEGVVNDATAVVLFKAIQSFDLPHINTTIALQFVGNFLYLFISSTLLGVLAGLLSAYIIKKLYFGRHSTDREVALMILMAYLSYMLAEFFYLSAILTVFFCGIVMSHYTWHNVTESSRVTTKHAFATLSFVAEIFIFLYVGMDALDIEKWRVVSDSPGKSVGVSAILLGLILVGRAAFVFPLSSISNLTKKAPSDKIDFKQQVTIWWAGLMRGAVSM…
	GhD11G2440	MVAPHLAAVFTKLQTLSTSDYASVVSMNIFVALLCACIVIGHLLEENRWMNESITALIIGVFTGVIILLTSGGKSSHLLVFSEDLFFIYLLPPIIFNAGFQVKKKQFFRNFITIMLFGAVGTLISCTIISLGVINFFKEMDIGSLDIGDFLAIGAIFAATDSVCTLQVLNQDETPLLYSLVFGEGVVNDATSVVLFNAIQSFDLVNTSPRILLEFIGSFLYLFLASTMLGVIVGLVSAYIIKKLYFGRHSTDREFALMMLMAYLSYIMAELFYLSGILTVFFCGIVMSHYTWHNVTESSRVTTKHAFATLSFVAETFLFLYVGMDALDMEKWRFVSDSPGTSVAVSAVLMGLVMVGRAAFVFPLSFLSNLAKKSASEKISFREQIIIWWAGLMRGAVSM…
	GhD11G2695	MSHLSTLQSSSDFLSTTTIIALTIFFSLLCACIIIGHLLEENRWANESITALLLGLCAGAVVLLASKGNSSKILVFSEDLFFLYLLPPIIFNAGFQVKKKQFFKNFTIILMFGIFGTVISFCLISVGAFLLFNRIGVTSLNTQDYLAVGAILSATDTVCTLQVLSQDETPFLYGVIFGEGVVNDATSIVLFNAVQSLDFNNIDAMISLKLLGTFLYLFFTSTILGVVAGLLSAFIIKTLYFGRHSTDREVALMMIMAYLSYMLAELLNLSGILTVFFCGIVMSHYTWHNVTQSSRITTKHAFATMSFIAETFIFLYVGMDALDIDKWKASSASAGTFIAVSSTLFALVLVGRAAFVYPLANFINCIRKRDGSNIAFRKQFIMWWAGLMRGAVTIALSYN…
	GhD13G1064	MVASQLAAVLSKLQTLYSDHASVVSMNLFVALLCASIVIGHLLEENRWMNESITALAIGLCTGVVILLTSGGKSSRLLVFSEDLFFIYLLPPIIFNAGFSVKKKQFFRNFITIMLFGAVGTLISWSIISFGVIKFFKEMDIGSLEIGDFLAIGAIFAATDSLLLLMVQVLNQDETPLLYSLVFGEGVVNDATSVVLFNAIQSFDLTNTNHRIALEFIGSFLYLFLASTLLGVAVGLVSAYIIKTLYFGRHSTDREFALMMLMAYLSYIMAELFYLSGILTVFFCGIVMSHYTWHNVTESSRITSKPGTSIIVSSVLLALVMAGRAAFVFPLSFLSNLAHKSANEKISFRQQIIIWWAGLMRGAVSMALAYNQFTRAGHTQLRCNAIMITSTITVVLFSS…
	AtNHX1	MLDSLVSKLPSLSTSDHASVVALNLFVALLCACIVLGHLLEENRWMNESITALLIGLGTGVTILLISKGKSSHLLVFSEDLFFIYLLPPIIFNAGFQVKKKQFFRNFVTIMLFGAVGTIISCTIISLGVTQFFKKLDIGTFDLGDYLAIGAIFAATDSVCTLQVLNQDETPLLYSLVFGEGVVNDATSVVVFNAIQSFDLTHLNHEAAFHLLGNFLYLFLLSTLLGAATGLISAYVIKKLYFGRHSTDREVALMMLMAYLSYMLAELFDLSGILTVFFCGIVMSHYTWHNVTESSRITTKHTFATLSFLAETFIFLYVGMDALDIDKWRSVSDTPGTSIAVSSILMGLVMVGRAAFVFPLSFLSNLAKKNQSEKINFNMQVVIWWSGLMRGAVSMALAY…
	AtNHX2	MTMFASLTSKMLSVSTSDHASVVSLNLFVALLCACIVIGHLLEENRWMNESITALLIGLGTGVVILLISRGKNSHLLVFSEDLFFIYLLPPIIFNAGFQVKKKQFFRNFVTIMAFGAIGTVVSCTIISLGAIQFFKKLDIGTFDLGDFLAIGAIFAATDSVCTLQVLNQDETPLLYSLVFGEGVVNDATSVVLFNAIQSFDLTHLNHEAAFQFLGNFFYLFLLSTGLGVATGLISAYVIKKLYFGRHSTDREVALMMLMAYLSYMLAELFALSGILTVFFCGIVMSHYTWHNVTESSRITTKHAFATLSFLAETFIFLYVGMDALDIEKWRFVSDSPGTSVAVSSILMGLVMLGRAAFVFPLSFLSNLAKKHQSEKISIKQQVVIWWAGLMRGAVSMAL…
	AtNHX3	MVIGLSTMLEKTEALFASDHASVVSMNLFVALLCACIVLGHLLEETRWMNESITALIIGSCTGIVILLISGGKSSRILVFSEDLFFIYLLPPIIFNAGFQVKKKQFFRNFMTIMLFGAIGTLISFVIISFGAKHLFEKMNIGDLTIADYLAIGAIFSATDSVCTLQVLNQDETPLLYSLVFGEGVVNDATSVVLFNAIQRFDLTNINSAIALEFAGNFFYLFILSTALGVAAGLLSAFVIKKLYIGRHSTDREVALMMLLAYLSYMLAELFHLSSILTVFFCGIVMSHYTWHNVTDKSKVTTKHTFAAMSFLAEIFIFLYVGMDALDIEKWDVVRNSPGQSIGVSSILLGLILLGRAAFVFPLSFLSNLTKSSPDEKIDLKKQVTIWWAGLMRGAVSMA…
	AtNHX4	MSIGLTEFVTNKLAAEHPQVIPISVFIAILCLCLVIGHLLEENRWVNESITAILVGAASGTVILLISKGKSSHILVFDEELFFIYLLPPIIFNAGFQVKKKKFFHNFLTIMSFGVIGVFISTVIISFGTWWLFPKLGFKGLSARDYLAIGTIFSSTDTVCTLQILHQDETPLLYSLVFGEGVVNDATSVVLFNAVQKIQFESLTGWTALQVFGNFLYLFSTSTLLGIGVGLITSFVLKTLYFGRHSTTRELAIMVLMAYLSYMLAELFSLSGILTVFFCGVLMSHYASYNVTESSRITSRHVFAMLSFIAETFIFLYVGTDALDFTKWKTSSLSFGGTLGVSGVITALVLLGRAAFVFPLSVLTNFMNRHTERNESITFKHQVIIWWAGLMRGAVSIAL…
	AtNHX5	MEEVMISPVEHDPQGQVKQQQAAGVGILLQIMMLVLSFVLGHVLRRHRFHYLPEASGSLLIGLIVGILANISDTETSIRTWFNFHEEFFFLFLLPPIIFQSGFSLQPKPFFSNFGAIVTFAIIGTFVASVVTGGLVYLGGSMYLMYKLPFVECLMFGALISATDPVTVLSIFQDVGTDVNLYALVFGESVLNDAMAISLYRTMSLVNRQSSSGEHFFMVVIRFFETFAGSMSAGVGVGFTSALLFKYAGLDTENLQNLECCLFVLFPYFSYMLAEGVGLSGIVSILFTGIVMKRYTFSNLSEASQSFVSSFFHLISSLAETFTFIYMGFDIAMEQHSWSHVGFILFSILFIGVARAVNVFGCAYLVNLFRQENQKIPMKHQKALWYSGLRGAMAFALAL…
	AtNHX6	MSSELQISPAIHDPQGQEKQQQAAGVGILLQIMMLVLSFVLGHVLRRHKFYYLPEASASLLIGLIVGGLANISNTETSIRTWFNFHDEFFFLFLLPPIIFQSGFSLQPKPFFSNFGAIVTFSVLGTFVASMVTGLLVYLGGVMFLMYRLPFVECLMFGSLISATDPVTVLSIFQELGSDVNLYALVFGESVLNDAMAISLYRTMSLVRSHSSGQNFFMVIVRFLETFVGSMSAGVGVGFTSALLFKYAGLDVDNLQNLECCLFVLFPYFSYMLAEGLSLSGIVSILFTGIVMKHYTYSNLSANSQRFVSAFFHLISSLAETFVFIYMGFDIAMEKHSWSHLGFIFFSILFIVIARAANVFGCGYLVNLARPAHRKIPMTHQKALWYSGLRGAMAFALAL…
	AtSOS1/NHX7	MTTVIDATMAYRFLEEATDSSSSSSSSKLESSPVDAVLFVGMSLVLGIASRHLLRGTRVPYTVALLVIGIALGSLEYGAKHNLGKIGHGIRIWNEIDPELLLAVFLPALLFESSFSMEVHQIKRCLGQMVLLAVPGVLISTACLGSLVKVTFPYEWDWKTSLLLGGLLSATDPVAVVALLKELGASKKLSTIIEGESLMNDGTAIVVFQLFLKMAMGQNSDWSSIIKFLLKVALGAVGIGLAFGIASVIWLKFIFNDTVIEITLTIAVSYFAYYTAQEWAGASGVLTVMTLGMFYAAFARTAFKGDSQKSLHHFWEMVAYIANTLIFILSGVVIAEGILDSDKIAYQGNSWRFLFLLYVYIQLSRVVVVGVLYPLLCRFGYGLDWKESIILVWSGLRGA…
	AtNHX8	MTSIIGAALPYKSPEKAIASSSYSAENDSSPVDAVIFAGTSLVLGTACRYLFNGTRVPYTVVLLVIGIFLGSLEYGTKHNLGKLGHGIRIWNGINPDLLLAVFLPVLLFESSFSMDVHQIKRCMGQMVLLAGPGVLISTFCLGALIKLTFPYNWDWKTSLLLGGLLGATDPVAVVALLKELGASKKMTTLIDGESLMNDGVSVVVFQLFFKMVMGHNSDWGSIIKFLVQNSFGAVGIGLAFGIASVFWLKFIFNDTVAQITVTLSASYFAYYTAQEWAGVSGILTVMILGMFFAAFARTAFKGDSHQSLHHFWEMAAYIANTLVFMLSGVIIAESVLSGQTISYKGNSWSFLFLLYLYVQLSRCVVVGVLYPLLCRSGYGLDWKESIILTWSGLRGAVS…
	OsNHX1	MGMEVAAARLGALYTTSDYASVVSINLFVALLCACIVLGHLLEENRWVNESITALIIGLCTGVVILLMTKGKSSHLFVFSEDLFFIYLLPPIIFNAGFQVKKKQFFRNFMTITLFGAVGTMISFFTISIAAIAIFSRMNIGTLDVGDFLAIGAIFSATDSVCTLQVLNQDETPFLYSLVFGEGVVNDATSIVLFNALQNFDLVHIDAAVVLKFLGNFFYLFLSSTFLGVFAGLLSAYIIKKLYIGRHSTDREVALMMLMAYLSYMLAELLDLSGILTVFFCGIVMSHYTWHNVTESSRVTTKHAFATLSFIAETFLFLYVGMDALDIEKWEFASDRPGKSIGISSILLGLVLIGRAAFVFPLSFLSNLTKKAPNEKITWRQQVVIWWAGLMRGAVSIAL…
	OsNHX2	MGLDLGALVLKSGGLLVSDYDSIVAINIFVALLCSCIVIGHLLEGNRWVNESITALVMGLITGGVILLVSGGKNSHILVFSEDLFFIYLLPPIIFNAGFQVKKKQFFRNFMTIILFGAVGTLISFVIISLGAMTLFKKLDVGPLQLGDYLAIGAIFSATDSVCTLQVLNQDETPLLYSLVFGEGVVNDATSVVLFNAIEDIDIANFDSLVLLAFIGNFLYLFFTSTLLGVVAGLLSAYIIKKLCFARHSTDREVAIMILMAYLSYMLSMLLDLSGILTVFFSGIVMSHYTWHNVTESSRITTKHTFATLSFIAEIFLFLYVGMDALDIEKWKLASSSPKKPIALSATILGLVMVGRAAFVFPLSFLSNLSKKETRPKISFKQQVIIWWAGLMRGAVSIA…
	OsNHX3	MALELSLVSASPPGGLAASPPPPAAIPGKEQQVAGVGILLQISMLVLSFVLGHVLRRHRFYYLPEASASLLIGLVVGGLANISNTETNTRMWFNFHDEFFFLFLLPPIIFQSGFSLSPKPFFANFGAIVTFAILGTFIASVVTGVLVYLGGLTFLMYKLPFVECLMFGALISATDPVTVLSIFQELGTDVNLYALVFGESVLNDAMAISLYRTMSLVRSQAAAGENFFMMVFQFLETFVGSLSSGVGVGFISALLFKYAGLDIDNLQNLECCLFVLFPYFSYMLAEGLGLSGIVSILFTGMVMKHYTFSNLSNNSQRFVSAFFHLLSSLAETFVFIYMGFDIAMEEHSWSHVGFIFFSIIFIIIARAVNVFSCAYLVNMSRPEHRRIPLKHQKALWFSG…
	OsNHX4	MELGLGMGMGLGDPPADYGSIAAVGMFVALICVCIVVGHLLEESRWMNESITALIIGLGTGGVILMVSSWKHSRILVFSEDLFFIYLLPPIIFNAGFQVKKKQFFRNFMTITLFGAIGTLISFSVISLGSLGLISRLNIGSLDLGDYLALGAIFSATDSVCTLQVLNQDETPFLYSLVFGEGVVNDATSVVLFNAMQNFDLANFSSVKFLQFIGNFLYLFATSTFLGVAAGLLSAYIIKKLYFGRHSTDREVSIMMLMAYLSYMLAELLDLSGILTVFFCGIVMSHYTWHNVTESSRVTTKHAFATLSFIAETFLFLYVGMDALDMEKWKIVGETFSPMKSIALSSTILFLVLVARAAFVFPLSFLANLTKKTEEGKISIKQQVIIWWAGLMRGAVSIA…
	OsNHX5	MAWWWWWSEAVVVGGGTGGGSSGTVVSICVFTAVLCVCLVAGHLLEENKWVNESITALLIGCVVGAIIFLLSEGKNSRILRFDEQLFFIYVLPPIIFNAGFQVKKKQFFHNFLTIMSFGIFGVFISVAIVSTGCYWLFPKVGFGDLGAVDYLDLILFTTTALGAIFSSTDTVCTLQVISQDETPRLYSLVFGEGVVNDATSVVLFNAIKNLDITQLKGGVALKVISDFLYLFFTSTMLGVTIGLSTAYALKALYFGRHSTDREVALMALMAYLSYMLAEFLDLSGILMVFFCGIVMSHYAWHNVTESSRITTRHIFATLSFIAETFIFLYVGMDALDIDKWKTSETSFKTSLGIFGIIISLVLLGRAAFVFPLSIMSNYMSGSSEKAPITFNHQFTFSG…
	OsNHX6	MVAAAAAAVAAAPAPPHDAVAAVAVGMVGAAGTVDEQKAAGVGILLQISMLVVSFVLGHVLRRRKVYYIPEASASLLIGMIVGGLAKISNTQRSISLAPKPFFSNFGAIITFAILGTFIASIVTGLLVYVGGLIYIVYKLPLVECMMFGALVSATDPVTVLSIFQELGTDVNLYALVFGESVLNDASLILSNLFKYAALGVENLHNLESCLFVLFPYFSYMLAEGFGLSGIVSILFTGIVMKRYTFYNLSEDSQRFTARFFHLLSSLAEAFVSLYYLQGLRGAMAFALALQSIHDLPEGHGETIFTATTSIVVLTVLLIGGSTGTMLESLQHNFDGNNAAYPGQRYGEETSTSSNFTMKLKELQRRYSSSHLILKLYLLIALL
	OsSOS1	MDNPEAEPDDAVLFVGVSLVLGIASRHLLRGTRVPYTVALLVLGVALGSLEFGTKHGMGKLGAGIRIWANINPDLLLAVFLPALLFESSFSMEIHQIKKCMAQMVLLAGPGVLISTFFLGSALKLTFPYNWNWKTSLLLGGLLSATDPVAVVALLKELGASKKLSTIIEGESLMNDGTAIVVYQLFYRMVLGRTFDAGSIIKFLSEVSLGAVALGLAFGIASVLWLGFIFNDTIIEIALTLAVSYIAFFTAQDALEVSGVLTVMTLGMFYAAFAKTAFKGDSQQSLHHFWEMVAYIANTLIFILSGVVIADGVLENNVHFERHGASWGFLLLLYVFVQISRILVVVILYPLLRHFGYGLDLKEATILVWAGLRGAVALSLSLSVKRASDAVQTHLKPVD…
	MaNHX1	MTGVLSYAVSRLQMLSTSDHSSIVSMNLFVALLLACIVIGHLLEENRWMNESITALIIGVCTGIVILLISGGKSSHLLVFSEDLFFIYLLPPIIFNAGFQVKKKQFFVNFITIVLFGAVGTLISCTIIALGATQFFKKLDIGTLDVGDYLAIGAIFAATDSVCTLQVLNQDETPLLYSLVFGEGVVNDATSVVLFNAIQNFDLTRINSQIAFKFIGNFLYLFATSTLLGVFTGLLSAYIIKKLYFGRHSTDREVALMMLMAYLSYMLAELFYLSGILTVFFCGIVMSHYTWHNVTESSRITTKHTFATLSFVAEIFIFLYVGMDALDIEKWRYVSDSPGTSVAVSSILLALVLIGRAAFIFPLSFLSNLAKKNPHKKISLREQVIIWWAGLMRGAVSMA…
	MaNHX2	MESGSFFPESLRMLTTHDHASVVSMNLFVALLCACIIIGHLLEENRWMNESITALAIGLCTGVVILLTSGGKSSRLLVFSEELFFIYLLPPIIFNAGFQVKKKQFFRNFITIMLFGAVGTLISFGIISLGAIHFFQKMNVGTLKLGDYLAIGAIFSATDSVCTLQVLNQDETPLLYSLVFGEGVVNDATSVVLFNAIQNFDLSHINSGVALELIGNFLYLFVASTLLGVVAGLLSAYIIKKLYFGRHSTDREVALMILMAYLSYMLAELFYLSAILTVFFCGIVMSHYTWHNVTESSRVTTKHAFATLSFVAEIFIFLYVGMDALDIEKWKIVSGSPGTSIGVSSIILGLVLVGRAAFVFPLSFLSNLTKNSPYEKVDLKQQITIWWAGLMRGAVSVAL…
	MaNHX3	MGSASIEDPIDAITLYVLLVCSCIVIGHLLEKNRWITESIIALIVGLCCGAVILLTTQGKSSHILLFNEELFFIYLLPPIIFNAGFQVKKKQFFRNFMTITLFGAIGTLISFAIIWLGSLHLFKRLDIGFLDVGDYLALGAIFSATDSVCTLQVLNQDETPLLYSLVFGEGVVNDATSVVLFNAIQKFDLSHITSSIAIEFIGNFLYLFFTSTALGFGVGLLSAFTLKKLYFGRHSTDREVALMILMAYLSYMIAELFSLSGILTVFFCGIVMSHYTWHNMTESSRITTKHTFATFSFVAEIFIFLYVGMDALDIEKWKIVSKSPGTSVGVSSILLFLVLLGRAAFVFPLSFVSNLTKKSVSDKISFKQQVTIWWAGLMRGAVSVALAYNQFTRSGHTQ…
	MaNHX4	MVAFGAIRSQSSTLQDSSSFLSTDTIIALTVFFALLCACIIIGHLLEENRWANESITALLLGLCAGGVVLLVSKFQSSHLLVFSEDLFFLYLLPPIIFNAGFQVKKKQFFKNFNTILLFGVFGTVISFCVISLGAFLLFKRIGISTLDVKDYLGVGAILSATDSVCTLQVLSQDETPFLYSIVFGEGVVNDATSIVLFYSVQELDFSNIDAGSALKLLWTFLYLFFTSTALGVSVGLISAYIIKTLYFGRRSTDREVALMMLMAYLSYMLAELLNLSGILTIFFCGIVMSHYTWHNVTESSRITTKHAFATISFIAETFIFLYVGMDALDIDKWKSSKANPGTSIAVSSTLFAMVLLGRAAFVFPIANIKNYFQRTESTKIGFRKQFIIWWAGLMRGAV…
	MaNHX5	MEMLQGVMEFQKNLAKDHAQVVPISVFVAVLCLCVVVGHLLEENRWVNESITAIILGCLAGGVILAVSKGKSSHILTFNEELFFIYLLPPIIFNAGFQVKKKQFFQNFLTIMLFGVVGVFISAAIITSGSWWLFPKVGFAGLNARDYLAIGTIFSSTDTVCTLQVLHQDETPLLYSLVFGEGVVNDATSVVLFNAVQKIDVTRLSALTPLNVIRDFLYLFLTSTALGIASGLLTALVLKTLCFGRHSTIREITLMVLMAYLSYMLAELFELSGILTVFFCGILMSHYAWHNVTYSSRITTKHVFAMMSFIAETFIFLYVGMDALDIEKWKMSKLNMGTSLGICSTLILLISVARAAFVFPLSALSNYMNRAHSERGSKITFKHMIIIWWAGLMRGAASI…
	MaNHX6	MAVEDAQLMGLRISPSDSNGSSIPTPTPGKEQQAAGVGILLQIMMLVLSFVLGHVLRRHKFYYLPEASASLLIGLIVGGLANISNTENSIRSWFNFHEEFFFLFLLPPIIFQSGFSLPPKPFFSNFGAIVTFAILGTFIASIVTGVLVYLGGLVFLMYKLPFVECLMFGALISATDPVTVLSIFQELGTDMNLYALVFGESVLNDAMAISLYRTMSMVKSHLSSGENFFMVIVRFLETFVGSMSAGVGVAFISALLFKYAGLDIDNLQNLECCLFVLFPYFSYMLAEGLSLSGIVSILFTGIVMKHYSYSNLSENSQRFVSAFFHLISSLAETFVFIYMGFDIAMEQHSWSHVGFIFFSIIFIIVARAANVFSCAYLVNLVRPAHRQIPLKHQKALWYS…
	MaNHX7	MAAAIEPTIPYRIMEEQSSSSSSSNPTDAVIFVGLSLVLGIACRHLLRGTRVPYTVALLVLGIALGSIEYGTHHRLGKIGDGIRIWANIDPDLLLAVFLPALLFESSFSMEVHQIKRCIVQMIILAGPGVLLSTFCLGSALKLTFPYDWSWKTSLLLGGLLSATDPVAVVALLKELGASKKLSTIIEGESLMNDGTAIVVYQLFYQMVLGKSFNWEAIIKFLAQVSLGAVGIGIAYGIASVLWLGFIFNDTVIEISLTFAVSYIAYFTAQEGANVSGVLTVMTLGMFYAAAARTAFKGDGQRSLHHFWEMVAYIANTLIFILSGVVIAEDLLDGDDVFQNGNSWAYLVLLYVYVQASRLVVVGVSYPFLRYFGYGLDWKEAIILIWSGLRGAVALSLSL…
