# Supplementary material for: Identification of NHXs in Gossypium species and the positive role of GhNHX1 in salt tolerance
Source: BMC Plant Biol. 2020 Apr 8;20:147. doi: 10.1186/s12870-020-02345-z (PMC7140369; doi:10.1186/s12870-020-02345-z)
Supplement: Supplementary file 3 — Additional file 3: Table S3. The gene primers used in this study. [file 12870_2020_2345_MOESM3_ESM.xlsx]

## Sheet: 1
	Table S3. The gene primers used in this study
	Gene	Forward primer	Reverse primer
	NHX1A/D	GGTTTTCGGAGAGGGTGTTGT	CCAACCCAACAATCACTCCCAG	QPCR
	NHX1A/D	GGGGACAAGTTTGTACAAAAAAGCAGGCTATGGTGGCTCCGCAGTTAGCTG	GGGGACCACTTTGTACAAGAAAGCTGGGTTCATTGCCATTGAGGCAGATTAGGT	Subcellular localization
	NHX1A	CGACGACAAGACCCTACAAGGGGGGGCCATACTCAG	GAGGAGAAGAGCCCTTTGGGGAGCCAGGAACGAAG	VIGS
